# Supplementary material for: Comparative Transcriptome Analysis Reveals Mechanisms of Folate Accumulation in Maize Grains
Source: Int J Mol Sci. 2022 Feb 1;23(3):1708. doi: 10.3390/ijms23031708 (PMC8836222; doi:10.3390/ijms23031708)
Supplement: Supplementary file 1 [file ijms-23-01708-s001.zip]

Archive with 1 entries (1 files):
- ijms-1537453-supplementary.pdf
